# Supplementary material for: Molecular Characterizations of the Coagulase-Negative Staphylococci Species Causing Urinary Tract Infection in Tanzania: A Laboratory-Based Cross-Sectional Study
Source: Pathogens. 2023 Jan 24;12(2):180. doi: 10.3390/pathogens12020180 (PMC9967252; doi:10.3390/pathogens12020180)
Supplement: Supplementary file 1 [file pathogens-12-00180-s001.zip]

Archive with 1 entries (1 files):
- pathogens-2137669-supplementary.pdf
